# Supplementary material for: Fullerenol Eye Drops Mitigate UVB-Induced Cataract Progression by Inhibiting Oxidative Stress and Cellular Senescence
Source: Antioxidants (Basel). 2026 Jan 16;15(1):118. doi: 10.3390/antiox15010118 (PMC12838378; doi:10.3390/antiox15010118)
Supplement: Supplementary file 1 [file antioxidants-15-00118-s001.zip]

Archive with 1 entries (1 files):
- antioxidants-4038209-supplementary.pdf
